# Supplementary material for: The Effects of Different Feeding Regimes on Body Composition, Gut Microbial Population, and Susceptibility to Pathogenic Infection in Largemouth Bass
Source: Microorganisms. 2023 May 22;11(5):1356. doi: 10.3390/microorganisms11051356 (PMC10221583; doi:10.3390/microorganisms11051356)
Supplement: Supplementary file 1 [file microorganisms-11-01356-s001.zip]

Archive with 1 entries (1 files):
- microorganisms-2363910-supplementary.pdf
